# Supplementary material for: Establishment of Dissolution Test Method for Multi-Components in Traditional Chinese Medicine Preparations Based on In Vitro–In Vivo Correlation
Source: Pharmaceuticals (Basel). 2024 Aug 14;17(8):1065. doi: 10.3390/ph17081065 (PMC11359531; doi:10.3390/ph17081065)
Supplement: Supplementary file 1 [file pharmaceuticals-17-01065-s001.zip]

Archive with 1 entries (1 files):
- pharmaceuticals-3101561-supplementary.pdf
